# Supplementary material for: Diagnosis and Improvement of Combustion Characteristics of Methanol Miniature Reciprocating Piston Internal Combustion Engine
Source: Micromachines (Basel). 2020 Jan 16;11(1):96. doi: 10.3390/mi11010096 (PMC7020190; doi:10.3390/mi11010096)
Supplement: Supplementary file 1 [file micromachines-11-00096-s001.zip]

Archive with 1 entries (1 files):
- micromachines-675109 suppl. for final.docx
